# Supplementary material for: Phytochemical Analysis and Biological Activities of Wollemia nobilis W.G.Jones, K.D.Hill & J.M.Allen Leaves Collected in the Botanical Garden of Rome
Source: Plants (Basel). 2025 Apr 19;14(8):1244. doi: 10.3390/plants14081244 (PMC12030752; doi:10.3390/plants14081244)
Supplement: Supplementary file 1 [file plants-14-01244-s001.zip]

Archive with 1 entries (1 files):
- plants-3568080-supplementary.pdf
